# Supplementary material for: Native Flora and Potential Natural Vegetation References for Effective Forest Restoration in Italian Urban Systems
Source: Plants (Basel). 2025 Aug 2;14(15):2396. doi: 10.3390/plants14152396 (PMC12349454; doi:10.3390/plants14152396)
Supplement: Supplementary file 1 [file plants-14-02396-s001.zip › Table S1.xlsx]

## Sheet: Foglio1
Supplementary material. Serie/Geosigmetum considered representative in each CM. Name and related code referred to Blasi 2010 (ed.).
Code	Serie/Geosigmetum name	Bari	Cagliari	Catania	Firenze	Genova	Messina	Milano	Napoli	Palermo	Reggio di Calabria	Roma	Torino	Venezia
10b	Geosigmeto endalpico centro-occidentale acidofilo degli arbusti prostrati e dei larici-cembreti (Empetro-Vaccinio sigmetum, Rhododendro ferruginei sigmetum, Junipero-Arctostaphylo uva-ursi sigmetum, Larici-Pino cembrae sigmetum)												x
47a	Serie alpina occidentale acidofila del faggio (Luzulo-Fagion sylvaticae)												x
57a	Serie appenninica settentrionale eutrofica subacidofila del faggio (Cardamino heptaphyllae-Fago sylvaticae sigmetum)				x
62	Serie appenninica meridionale neutrobasifila del faggio (Anemono apenninae-Fago sylvaticae sigmetum)										x
69a	Serie alpina occidentale e ligure-appenninica neutroacidofila del faggio (Fagion sylvaticae)					x
69d	Serie alpina occidentale e ligure-appenninica neutroacidofila del faggio (Fagion sylvaticae) a mosaico con la serie della rovere (Physospermo cornubiensis-Querco petraeae sigmetum)					x
79	Serie appenninica centrale tirrenica neutrobasifila del carpino nero (Melittio melissophylli-Ostryo carpinifoliae sigmetum)											x
103c	Serie prealpina centro-occidentale acidofila della rovere (Phyteumato betonicifolium-Querco petraeae sigmetum) a mosaico con la serie dei querco-carpineti dell'alta pianura (Carpinion betuli)												x
110a	Serie dell'alta Pianura Padana occidentale neutroacidofila della farnia e del carpino bianco (Carpinion betuli)							x
110b	Serie della bassa Pianura Padana occidentale neutroacidofila della farnia e del carpino bianco (Carpinion betuli)							x					x
111b	Serie della bassa Pianura Padana orientale neutrobasifila della farnia e del carpino bianco (Asparago tenuifolii-Querco roboris sigmetum)													x
117	Serie ligure indifferente edafica della roverella (Rubio-Querco pubescentis sigmetum) a mosaico con la serie della rovere (Physospermo cornubiensis-Querco petraeae sigmetum)					x
118	Serie ligure indifferente edafica del carpino nero (Seslerio-Ostryo carpinifoliae sigmetum)					x
126a	Serie appenninica nord-occidentale acidofila della rovere (Physospermo cornubiensis-Querco petraeae sigmetum)					x
130	Serie preappenninica tosco-umbra acidofila planiziale della rovere (Hieracio racemosi-Querco petraeae sigmetum)				x
133a	Serie appenninica umbro-marchigiana neutrobasifila del cerro (Aceri obtusati-Querco cerridis sigmetum)				x
135	Serie preappenninica tosco-laziale subacidofila mesoigrofila del cerro (Melico uniflorae-Querco cerridis sigmetum)				x							x
136	Serie preappenninica tirrenica centrale subacidofila del cerro (Coronillo emeri-Querco cerridis sigmetum)											x
149	Geosigmeto planiziale occidentale igrofilo della vegetazione perialveale (Salicion eleagno-daphnoidis, Salicion albae, Polygonato multiflori-Quercetum roboris)							x
150a	Geosigmeto planiziale igrofilo della vegetazione perialveale (Salicion eleagni, Salicion albae, Alnion incanae) dell'alta pianura												x
150b	Geosigmeto planiziale igrofilo della vegetazione perialveale (Salicion eleagni, Salicion albae, Alnion incanae) della bassa pianura													x
152	Geosigmeto peninsulare igrofilo della vegetazione ripariale (Salicion albae, Populion albae, Alno-Ulmion)				x							x
160	Serie preappenninica tirrenica centrale subacidofila dei substrati piroclastici del cerro (Carpino orientalis-Querco cerridis sigmetum)											x
161	Serie preappenninica tirrenica acidofila del cerro (Erico arboreae-Querco cerridis sigmetum)				x
168	Serie ligure indifferente edafica della roverella (Rubio-Querco pubescentis sigmetum)					x
169a	Serie preappenninica neutrobasifila della roverella (Roso sempervirentis-Querco pubescentis sigmetum)				x				x			x
184	Serie sicula acidofila del cerro (Arrhenathero nebrodensis-Querco cerridis sigmetum)						x
188	Serie sicula acidofila della quercia contorta (Festuco heterophyllae-Querco congestae sigmetum)			x						x
191	Serie calabro-sicula acidofila del leccio (Teucrio siculi-Querco ilicis sigmetum)										x
194a	Serie appenninica meridionale neutrobasifila del carpino nero (Festuco drymeiae-Acero neapolitani sigmetum)								x
195	Serie preappenninica costiera tirrenica centrale subacidofila del farnetto (Mespilo germanicae-Querco frainetto sigmetum)								x			x
197	Serie preappenninica centro-meridionale subacidofila del farnetto (Echinopo siculi-Querco frainetto sigmetum)	x
200	Serie dell’Alta Murgia neutrobasifila della quercia di Dalechamps (Stipo bromoidis-Querco dalechampii sigmetum)	x
202	Serie sicula basifila della quercia virgiliana (Sorbo torminalis-Querco virgilianae sigmetum)									x
205	Serie sicula acidofila della quercia delle Madonie (Querco leptobalanae sigmetum)									x
206	Serie sicula acidofila della quercia di Gussone (Querco gussonei sigmetum)						x
209	Serie delle Murge sud-orientali neutrobasifila del fragno (Euphorbio apii-Querco trojanae sigmetum)	x
215	Serie peninsulare neutrobasifila del leccio (Cyclamino hederifolii-Querco ilicis sigmetum)	x
218	Serie sicula orofila basifila del leccio (Aceri campestris-Querco ilicis sigmetum)									x
224	Serie appenninica meridionale tirrenica acidofila della quercia virgiliana (Erico arboreae-Querco virgilianae sigmetum)			x			x		x	x	x
226	Serie sicula acidofila mesofila della sughera (Genisto aristatae-Querco suberis sigmetum)						x			x
227	Serie sicula acidofila termofila della sughera (Stipo bromoidis-Querco suberis sigmetum)			x
228	Serie sarda calcifuga della sughera (Galio scabri-Querco suberis sigmetum)		x
233	Serie sarda indifferente edafica del leccio (Prasio majoris-Querco ilicis sigmetum typicum e phillyreetosum angustifoliae)		x
236a	Serie meridionale indifferente edafica della quercia virgiliana (Oleo sylvestris-Querco virgilianae sigmetum)			x						x	x
252	Serie sarda orientale calcicola del ginepro turbinato (Oleo sylvestris-Junipero turbinatae sigmetum)		x
256	Serie sarda indifferente edafica dell'olivastro (Asparago albi-Oleo sylvestris sigmetum)		x
267	Geosigmeto siculo igrofilo della vegetazione ripariale (Populion albae, Platanion orientalis, Tamaricion africanae, Rubo-Nerion oleandri, Salicion albae)			x
